# Supplementary material for: Two angles of overqualification-the deviant behavior and creative performance: The role of career and survival job
Source: PLoS One. 2020 Jan 2;15(1):e0226677. doi: 10.1371/journal.pone.0226677 (PMC6940141; doi:10.1371/journal.pone.0226677)
Supplement: S1 Data — (ZIP) [file pone.0226677.s003.zip]

Archive with 6 entries (6 files):
- Fig 1.docx
- Fig 2.docx
- Fig 3.docx
- Overqualification.sav
- Questionnaire (OQ Teachers).docx
- Questionnaire (Students).docx
